# Supplementary material for: First description of the male of Cyclocosmiaricketti (Araneae, Halonoproctidae) from China
Source: Biodivers Data J. 2022 Jan 20;10:e79205. doi: 10.3897/BDJ.10.e79205 (PMC8794954; doi:10.3897/BDJ.10.e79205)
Supplement: XML Treatment for Cyclocosmia ricketti [file BDJ.10.e79205-treatment1.xml]

<!DOCTYPE tp:taxon-treatment
  PUBLIC "-//TaxonX//DTD Taxonomic Treatment Publishing DTD v0 20100105//EN" "tax-treatment-NSO.dtd">
<tp:taxon-treatment xmlns:tp="http://www.plazi.org/taxpub"><tp:treatment-meta><mixed-citation publication-type="journal"><person-group><name><surname>Lin</surname><given-names>Ye-Jie</given-names></name><name><surname>Yu</surname><given-names>Linrui</given-names></name><name><surname>Yan</surname><given-names>Xunyou</given-names></name><name><surname>Li</surname><given-names>Shuqiang</given-names></name></person-group><article-title>First description of the male of <italic><tp:taxon-name><tp:taxon-name-part taxon-name-part-type="genus" reg="Cyclocosmia">Cyclocosmia</tp:taxon-name-part><tp:taxon-name-part taxon-name-part-type="species" reg="ricketti">ricketti</tp:taxon-name-part></tp:taxon-name></italic> (<tp:taxon-name><tp:taxon-name-part taxon-name-part-type="order">Araneae</tp:taxon-name-part></tp:taxon-name>, <tp:taxon-name><tp:taxon-name-part taxon-name-part-type="family">Halonoproctidae</tp:taxon-name-part></tp:taxon-name>) from China</article-title><source>Biodivers Data J</source><day>20</day><month>01</month><year>2022</year><volume>10</volume><pub-id pub-id-type="doi">10.3897/BDJ.10.e79205</pub-id></mixed-citation></tp:treatment-meta><tp:nomenclature><tp:taxon-name>
            <object-id xmlns:xlink="http://www.w3.org/1999/xlink" content-type="arpha" xlink:type="simple">CB4E14C0-5F5E-533B-8CDB-DF81A57D9121</object-id>
            <tp:taxon-name-part taxon-name-part-type="genus">Cyclocosmia</tp:taxon-name-part>
            <tp:taxon-name-part taxon-name-part-type="species">ricketti</tp:taxon-name-part>
            <object-id xmlns:xlink="http://www.w3.org/1999/xlink" xlink:type="simple" object-id-type="GBIF">https://www.gbif.org/species/2163801</object-id>
          </tp:taxon-name><tp:taxon-authority>(Pocock, 1901)</tp:taxon-authority><tp:nomenclature-citation-list><tp:nomenclature-citation><tp:taxon-name>
                <tp:taxon-name-part taxon-name-part-type="genus" reg="Halonoproctus">Halonoproctus</tp:taxon-name-part>
                <tp:taxon-name-part taxon-name-part-type="species" reg="ricketti">ricketti</tp:taxon-name-part>
              </tp:taxon-name><comment> Pocock, 1901 in <xref ref-type="bibr" rid="B7605275">Pocock (1901)</xref>: 209, pl. 21, fig. 1.</comment></tp:nomenclature-citation><tp:nomenclature-citation><tp:taxon-name>
                <tp:taxon-name-part taxon-name-part-type="genus" reg="Cyclocosmia">Cyclocosmia</tp:taxon-name-part>
                <tp:taxon-name-part taxon-name-part-type="species" reg="ricketti">ricketti</tp:taxon-name-part>
              </tp:taxon-name><comment> in <xref ref-type="bibr" rid="B7609125">Simon (1903)</xref>: 885, figs. 1044–1047; <xref ref-type="bibr" rid="B7609086">Gertsch and Platnick (1975)</xref>: 18,19, figs. 28, 29, 32 and 36 (part); <xref ref-type="bibr" rid="B7609095">Song et al. (1999)</xref>: 36, figs. 16H and K–L (part); <xref ref-type="bibr" rid="B7605219">Schwendinger (2005)</xref>: 227, figs. 2–8, pl. 1D; <xref ref-type="bibr" rid="B7605238">Zhu et al. (2006)</xref>: 120, figs. 1 and 2; <xref ref-type="bibr" rid="B7609103">Zhang et al. (2007)</xref>: 385, fig. 101; <xref ref-type="bibr" rid="B7609112">Yin et al. (2012)</xref>: 134, figs. 13a–e; <xref ref-type="bibr" rid="B7605256">Xu et al. (2017)</xref>: 78, figs. 1B–L.</comment></tp:nomenclature-citation></tp:nomenclature-citation-list></tp:nomenclature><tp:treatment-sec sec-type="materials"><title>Materials</title><list list-type="alpha-lower" list-content="occurrences"><list-item><p><bold>Type status:</bold> <named-content xmlns:xlink="http://www.w3.org/1999/xlink" content-type="dwc:typeStatus" xlink:type="simple">Other material</named-content>. <bold>Occurrence:</bold> catalogNumber: <named-content xmlns:xlink="http://www.w3.org/1999/xlink" content-type="dwc:catalogNumber" xlink:type="simple">IZCAS-Ar41617</named-content>; occurrenceRemarks: <named-content xmlns:xlink="http://www.w3.org/1999/xlink" content-type="dwc:occurrenceRemarks" xlink:type="simple">found in gutter</named-content>; recordedBy: <named-content xmlns:xlink="http://www.w3.org/1999/xlink" content-type="dwc:recordedBy" xlink:type="simple">Linrui Yu</named-content>; individualCount: <named-content xmlns:xlink="http://www.w3.org/1999/xlink" content-type="dwc:individualCount" xlink:type="simple">1</named-content>; sex: <named-content xmlns:xlink="http://www.w3.org/1999/xlink" content-type="dwc:sex" xlink:type="simple">male</named-content>; lifeStage: <named-content xmlns:xlink="http://www.w3.org/1999/xlink" content-type="dwc:lifeStage" xlink:type="simple">adult</named-content>; <bold>Location:</bold> continent: <named-content xmlns:xlink="http://www.w3.org/1999/xlink" content-type="dwc:continent" xlink:type="simple">Asia</named-content>; country: <named-content xmlns:xlink="http://www.w3.org/1999/xlink" content-type="dwc:country" xlink:type="simple">China</named-content>; countryCode: <named-content xmlns:xlink="http://www.w3.org/1999/xlink" content-type="dwc:countryCode" xlink:type="simple">China/CN</named-content>; stateProvince: <named-content xmlns:xlink="http://www.w3.org/1999/xlink" content-type="dwc:stateProvince" xlink:type="simple">Fujian</named-content>; verbatimLocality: <named-content xmlns:xlink="http://www.w3.org/1999/xlink" content-type="dwc:verbatimLocality" xlink:type="simple">Nanping City, Yanping District, Mangdang Mountain, near Hengkeng</named-content>; verbatimElevation: <named-content xmlns:xlink="http://www.w3.org/1999/xlink" content-type="dwc:verbatimElevation" xlink:type="simple">1078–1083 m</named-content>; verbatimLatitude: <named-content xmlns:xlink="http://www.w3.org/1999/xlink" content-type="dwc:verbatimLatitude" xlink:type="simple">26.6395°N</named-content>; verbatimLongitude: <named-content xmlns:xlink="http://www.w3.org/1999/xlink" content-type="dwc:verbatimLongitude" xlink:type="simple">118.0777°E</named-content>; <bold>Event:</bold> eventTime: <named-content xmlns:xlink="http://www.w3.org/1999/xlink" content-type="dwc:eventTime" xlink:type="simple">GMT+8 22:30</named-content>; year: <named-content xmlns:xlink="http://www.w3.org/1999/xlink" content-type="dwc:year" xlink:type="simple">2021</named-content>; month: <named-content xmlns:xlink="http://www.w3.org/1999/xlink" content-type="dwc:month" xlink:type="simple">5</named-content>; day: <named-content xmlns:xlink="http://www.w3.org/1999/xlink" content-type="dwc:day" xlink:type="simple">2</named-content></p></list-item></list></tp:treatment-sec><tp:treatment-sec sec-type="Description"><title>Description</title><p>Male: Body length 13.41. Carapace 6.19 long, 5.61 wide, dark reddish-brown, slightly curved retrolaterally and rounded posteriorly, most of clypeal area covered with reticular fuscous veins, thin ridges transversely running across area from clypeus to fovea. Clypeus height 1.32; Few short, firm bristles concomitantly with ridges in front of eyes and sparsely dispersed on and behind eye formation; no thick long bristles discernible.</p><p>Eyes (Fig. <xref ref-type="fig" rid="F7605197">1</xref>B) situated on low mound and far back from anterior margin of carapace, eye arrangement as in female, all eyes bright off-white, eye group 1.64 long, 0.90 wide. Eye diameters and interdistances: AME 0.39, ALE 0.38, PME 0.27, PLE 0.30; AME-AME 0.15, AME-ALE 0.16, AME-PME 0.16, PME-PME 0.68, PME-PLE 0.05, ALE-PLE 0.13; fovea similar to that of female, occupying about one fourth of carapace width at that point.</p><p>Chelicerae relatively slender, similar to carapace in pigmentation, retrolaterally with dark reticular pattern and thin wrinkles; promargin of groove with seven principal teeth and five denticles, retromargin with ten sizable denticles, arranged in regular rows; dense hair covering retromargin; prolateral surface of fang with serrated longitudinal keel; rastellum conspicuously projected, with about eight distal spines.</p><p>Maxillae 4.07 long, 2.49 wide, yellow-brown, with about five tiny cuspules at prolateral corner of ventral surface and numerous white setae on proventral surface.</p><p>Labium (Fig. <xref ref-type="fig" rid="F7605197">1</xref>C) 0.86 long, 1.29 wide, with same pigmentation as maxillae, tip with few gracile hairs.</p><p>Sternum (Fig. <xref ref-type="fig" rid="F7605197">1</xref>C) 3.53 long, 3.56 wide, light yellow-brown, with paramedian inconspicuous flower-shaped sigillum in its centre.</p><p>Palp (Fig. <xref ref-type="fig" rid="F7605201">2</xref> - showing palp with distorted palpal organ) with smooth surface, femur almost glabrous and ornamented with numerous transversal striae; distal part of patella bearing few scattered black hairs; tibia cylindrical, basal half slightly inflated and distal part narrow, ventrally covered with hairs; tarsus short, dorsally with several hairs, with vaulted emarginate apex; width of bulbous part of palpal organ in retrolateral view 1.33 (Fig. <xref ref-type="fig" rid="F7605213">4</xref>), divided into left and right parts by deep angular distal invagination (Fig. <xref ref-type="fig" rid="F7605209">3</xref>A); embolus linear in ventral and dorsal view, slightly curved in lateral view, its apex tapering, length about 2.39 (Fig. <xref ref-type="fig" rid="F7605213">4</xref>); apophysis of embolic apex pointing dorsad, with tip of embolus narrowly rounded (Fig. <xref ref-type="fig" rid="F7609145">5</xref><xref ref-type="fig" rid="F7650177">d</xref>).</p><p>Legs distinctly more slender and smoother than in female, light reddish-brown, with conspicuous longitudinal bands on dorsal surface and fine transversal fissures; tarsi, metatarsi and tibiae armed with blunt setae and black spines scattered on ventral side; ventral side of all tarsi, except tarsus IV, with dense short, white scopula covering about distal half of the segment. Legs I and II with setae and spines denser than on legs III and IV; patellae and femora almost glabrous; two spines inside tarsal scopula on leg I, three spines on leg II, five spines on leg III, seven spines on leg IV; few short spines present laterally on dorsal side of all patellae; distal part of tarsus IV ventrally with a few gracile, serrate white hairs. Leg measurements: I 17.53 (5.63 + 6.07 + 3.86 + 1.97), II 14.62 (4.56 + 4.63 + 3.34 + 2.09), III 14.08 (4.15 + 4.57 + 3.11 + 2.25) and IV 17.93 (5.09 + 5.72 + 4.51 + 2.61). Leg formula (from longest to shortest leg): 4123.</p><p>Trichobothria tibia, metatarsus and tarsus surface with few, terminal one longest.</p><p>Paired tarsal claws with two teeth near the base; unpaired claws bare.</p><p>Abdomen (Fig. <xref ref-type="fig" rid="F7605197">1</xref>D) 7.22 long, its rounded disc 5.17 in diameter, dark yellow-brown, clearly less sclerotised than in female; tergum with few adnate blunt bristles and an conspicuous cardiac mark mid-dorsally; abdominal disc with narrow ribs and shallow grooves, 30 radiating ribs on each side; margins of abdominal seam inconspicuous, rib angles slightly elevated, each with several small hairs; positions and shapes of muscle impressions as in female, but only two pairs of short bristles on their rims.</p><p>Spinnerets: posterior median spinnerets thin, one-segmented, 0.71 long; posterior lateral spinnerets relatively thick, three-segmented, 1.51 long (proximal segment 0.57, median 0.36, distal 0.57) with with distal segment narrower than others; anus covered by crescent-shaped sclerite, not connected to ventral median rib angle (Fig. <xref ref-type="fig" rid="F7605197">1</xref>E).</p><sec sec-type="Comparative material studied"><title>Comparative material studied</title><p><italic><tp:taxon-name><tp:taxon-name-part taxon-name-part-type="genus" reg="Cyclocosmia">Cyclocosmia</tp:taxon-name-part><tp:taxon-name-part taxon-name-part-type="species" reg="lannaensis">lannaensis</tp:taxon-name-part></tp:taxon-name></italic>, 1♂ (MHN, Fig. <xref ref-type="fig" rid="F7609145">5</xref><xref ref-type="fig" rid="F7650177">d</xref>), CHINA, Yunnan Province, Menglun, 16.–31.V.2007; <italic><tp:taxon-name><tp:taxon-name-part taxon-name-part-type="genus" reg="Cyclocosmia">Cyclocosmia</tp:taxon-name-part><tp:taxon-name-part taxon-name-part-type="species" reg="latusicosta">latusicosta</tp:taxon-name-part></tp:taxon-name></italic>, 2♂ (IZCAS, Fig. <xref ref-type="fig" rid="F7609145">5</xref><xref ref-type="fig" rid="F7650174">a</xref>), VIETNAM, Ninh Binh Province, Cuc Phuong National Park, pitfall traps, 1.–30.I.2008, leg. Pham Dinh Sac; <italic><tp:taxon-name><tp:taxon-name-part taxon-name-part-type="genus" reg="Cyclocosmia">Cyclocosmia</tp:taxon-name-part><tp:taxon-name-part taxon-name-part-type="species" reg="siamensis">siamensis</tp:taxon-name-part></tp:taxon-name></italic>, 1♂ (MHN, Fig. <xref ref-type="fig" rid="F7609145">5</xref><xref ref-type="fig" rid="F7650175">b</xref>), THAILAND, Doi Suthep.</p></sec></tp:treatment-sec><tp:treatment-sec sec-type="Diagnosis"><title>Diagnosis</title><p><italic><tp:taxon-name><tp:taxon-name-part taxon-name-part-type="genus" reg="Cyclocosmia">Cyclocosmia</tp:taxon-name-part><tp:taxon-name-part taxon-name-part-type="species" reg="ricketti">ricketti</tp:taxon-name-part></tp:taxon-name></italic> differs from other species of <italic><tp:taxon-name><tp:taxon-name-part taxon-name-part-type="genus" reg="Cyclocosmia">Cyclocosmia</tp:taxon-name-part></tp:taxon-name></italic> by the character of 23–33 radiating ribs on each side of abdominal disc (Fig. <xref ref-type="fig" rid="F7605197">1</xref>D) (vs. 20–23 in <italic><tp:taxon-name><tp:taxon-name-part taxon-name-part-type="genus" reg="Cyclocosmia">C.</tp:taxon-name-part><tp:taxon-name-part taxon-name-part-type="species" reg="lannaensis">lannaensis</tp:taxon-name-part></tp:taxon-name></italic> and <italic><tp:taxon-name><tp:taxon-name-part taxon-name-part-type="genus" reg="Cyclocosmia">C.</tp:taxon-name-part><tp:taxon-name-part taxon-name-part-type="species" reg="latusicosta">latusicosta</tp:taxon-name-part></tp:taxon-name></italic>, 29–33 in <italic><tp:taxon-name><tp:taxon-name-part taxon-name-part-type="genus" reg="Cyclocosmia">C.</tp:taxon-name-part><tp:taxon-name-part taxon-name-part-type="species" reg="siamensis">siamensis</tp:taxon-name-part></tp:taxon-name></italic>, 34 in <italic><tp:taxon-name><tp:taxon-name-part taxon-name-part-type="genus" reg="Cyclocosmia">C.</tp:taxon-name-part><tp:taxon-name-part taxon-name-part-type="species" reg="sublatusicosta">sublatusicosta</tp:taxon-name-part></tp:taxon-name></italic> and 32–34 in <italic><tp:taxon-name><tp:taxon-name-part taxon-name-part-type="genus" reg="Cyclocosmia">C.</tp:taxon-name-part><tp:taxon-name-part taxon-name-part-type="species" reg="subricketti">subricketti</tp:taxon-name-part></tp:taxon-name></italic>). It can be distinguished from <italic><tp:taxon-name><tp:taxon-name-part taxon-name-part-type="genus" reg="Cyclocosmia">C.</tp:taxon-name-part><tp:taxon-name-part taxon-name-part-type="species" reg="latusicosta">latusicosta</tp:taxon-name-part></tp:taxon-name></italic> by the lack of the elevated central zone inside the upper pair of muscle impressions (Fig. <xref ref-type="fig" rid="F7605197">1</xref>D) (vs. elevated central zone present in <italic><tp:taxon-name><tp:taxon-name-part taxon-name-part-type="genus" reg="Cyclocosmia">C.</tp:taxon-name-part><tp:taxon-name-part taxon-name-part-type="species" reg="latusicosta">latusicosta</tp:taxon-name-part></tp:taxon-name></italic>) and it differs from <italic><tp:taxon-name><tp:taxon-name-part taxon-name-part-type="genus" reg="Cyclocosmia">C.</tp:taxon-name-part><tp:taxon-name-part taxon-name-part-type="species" reg="siamensis">siamensis</tp:taxon-name-part></tp:taxon-name></italic>, <italic><tp:taxon-name><tp:taxon-name-part taxon-name-part-type="genus" reg="Cyclocosmia">C.</tp:taxon-name-part><tp:taxon-name-part taxon-name-part-type="species" reg="subricketti">subricketti</tp:taxon-name-part></tp:taxon-name></italic> and <italic><tp:taxon-name><tp:taxon-name-part taxon-name-part-type="genus" reg="Cyclocosmia">C.</tp:taxon-name-part><tp:taxon-name-part taxon-name-part-type="species" reg="sublatusicosta">sublatusicosta</tp:taxon-name-part></tp:taxon-name></italic> by the latter in the upper and median pair of muscle impressions on the opisthosomal disc separated by one transversal rib (vs. separated by two transversal ribs in <italic><tp:taxon-name><tp:taxon-name-part taxon-name-part-type="genus" reg="Cyclocosmia">C.</tp:taxon-name-part><tp:taxon-name-part taxon-name-part-type="species" reg="siamensis">siamensis</tp:taxon-name-part></tp:taxon-name></italic>, <italic><tp:taxon-name><tp:taxon-name-part taxon-name-part-type="genus" reg="Cyclocosmia">C.</tp:taxon-name-part><tp:taxon-name-part taxon-name-part-type="species" reg="subricketti">subricketti</tp:taxon-name-part></tp:taxon-name></italic> and <italic><tp:taxon-name><tp:taxon-name-part taxon-name-part-type="genus" reg="Cyclocosmia">C.</tp:taxon-name-part><tp:taxon-name-part taxon-name-part-type="species" reg="sublatusicosta">sublatusicosta</tp:taxon-name-part></tp:taxon-name></italic> (<xref ref-type="bibr" rid="B7605219">Schwendinger 2005</xref> Fig. 22; <xref ref-type="bibr" rid="B7634549">Yu and Zhang 2018</xref> Figs. 4A and 5G)).</p><p>The male of <italic><tp:taxon-name><tp:taxon-name-part taxon-name-part-type="genus" reg="Cyclocosmia">C.</tp:taxon-name-part><tp:taxon-name-part taxon-name-part-type="species" reg="ricketti">ricketti</tp:taxon-name-part></tp:taxon-name></italic> can be distinguished by the following characters: in the ventral view of the palp organ, the diameter of the bulb is about 1/2 of the embolus length (vs. 1/3 in <italic><tp:taxon-name><tp:taxon-name-part taxon-name-part-type="genus" reg="Cyclocosmia">C.</tp:taxon-name-part><tp:taxon-name-part taxon-name-part-type="species" reg="latusicosta">latusicosta</tp:taxon-name-part></tp:taxon-name></italic> and <italic><tp:taxon-name><tp:taxon-name-part taxon-name-part-type="genus" reg="Cyclocosmia">C.</tp:taxon-name-part><tp:taxon-name-part taxon-name-part-type="species" reg="sublatusicosta">sublatusicosta</tp:taxon-name-part></tp:taxon-name></italic> (<xref ref-type="bibr" rid="B7634549">Yu and Zhang 2018</xref> Figs. 1D and 3D)), both sides of the bulb are separated by an angular invagination in ventral view (Fig. <xref ref-type="fig" rid="F7605213">4</xref>A and B) (vs. rounded invagination in <italic><tp:taxon-name><tp:taxon-name-part taxon-name-part-type="genus" reg="Cyclocosmia">C.</tp:taxon-name-part><tp:taxon-name-part taxon-name-part-type="species" reg="lannaensis">lannaensis</tp:taxon-name-part></tp:taxon-name></italic> (<xref ref-type="bibr" rid="B7605219">Schwendinger 2005</xref> Figs. 41–44)) and in prolateral view, the apophysis of the embolic tip points dorsally (vs. points laterally in <italic><tp:taxon-name><tp:taxon-name-part taxon-name-part-type="genus" reg="Cyclocosmia">C.</tp:taxon-name-part><tp:taxon-name-part taxon-name-part-type="species" reg="latusicosta">latusicosta</tp:taxon-name-part></tp:taxon-name></italic>, <italic><tp:taxon-name><tp:taxon-name-part taxon-name-part-type="genus" reg="Cyclocosmia">C.</tp:taxon-name-part><tp:taxon-name-part taxon-name-part-type="species" reg="siamensis">siamensis</tp:taxon-name-part></tp:taxon-name></italic> and <italic><tp:taxon-name><tp:taxon-name-part taxon-name-part-type="genus" reg="Cyclocosmia">C.</tp:taxon-name-part><tp:taxon-name-part taxon-name-part-type="species" reg="lannaensis">lannaensis</tp:taxon-name-part></tp:taxon-name></italic>) (Fig. <xref ref-type="fig" rid="F7609145">5</xref>).</p><p>In females, the length of spermathecae to its width is 3:2 (<xref ref-type="bibr" rid="B7605256">Xu et al. 2017</xref> Figs. 1G and H; <xref ref-type="bibr" rid="B7605238">Zhu et al. 2006</xref> Fig. 2E) (vs. 2:1 in <italic><tp:taxon-name><tp:taxon-name-part taxon-name-part-type="genus" reg="Cyclocosmia">C.</tp:taxon-name-part><tp:taxon-name-part taxon-name-part-type="species" reg="latusicosta">latusicosta</tp:taxon-name-part></tp:taxon-name></italic>, <italic><tp:taxon-name><tp:taxon-name-part taxon-name-part-type="genus" reg="Cyclocosmia">C.</tp:taxon-name-part><tp:taxon-name-part taxon-name-part-type="species" reg="liui">liui</tp:taxon-name-part></tp:taxon-name> and <tp:taxon-name><tp:taxon-name-part taxon-name-part-type="genus" reg="Cyclocosmia">C.</tp:taxon-name-part><tp:taxon-name-part taxon-name-part-type="species" reg="siamensis">siamensis</tp:taxon-name-part></tp:taxon-name></italic> (<xref ref-type="bibr" rid="B7605256">Xu et al. 2017</xref> Fig. 3F; <xref ref-type="bibr" rid="B7605238">Zhu et al. 2006</xref> Figs. 6F–J; <xref ref-type="bibr" rid="B7605219">Schwendinger 2005</xref> Figs. 17–21)).</p></tp:treatment-sec><tp:treatment-sec sec-type="Distribution"><title>Distribution</title><p>China (Fujian, Hunan, Jiangxi, Sichuan, Zhejiang) (Fig. <xref ref-type="fig" rid="F7650157">6</xref>)</p></tp:treatment-sec><tp:treatment-sec><!--Section generated to contain objects referenced in tp:taxon-treatment.--><fig id="F7605197" position="float" orientation="portrait"><object-id xmlns:xlink="http://www.w3.org/1999/xlink" content-type="arpha" xlink:type="simple">740E3588-C594-5054-97DC-09FA708565D4</object-id><object-id xmlns:xlink="http://www.w3.org/1999/xlink" content-type="doi" xlink:type="simple">10.3897/BDJ.10.e79205.figure1</object-id><label>Figure 1.</label><caption><p><italic><tp:taxon-name><tp:taxon-name-part taxon-name-part-type="genus" reg="Cyclocosmia">Cyclocosmia</tp:taxon-name-part><tp:taxon-name-part taxon-name-part-type="species" reg="ricketti">ricketti</tp:taxon-name-part></tp:taxon-name></italic>, male from Mangdang Mountain: <bold>A</bold> habitus, dorsal view; <bold>B</bold> eye group; <bold>C</bold> labium and sternum, ventral view; <bold>D</bold> abdomen, posterior view; <bold>E</bold> spinnerets, ventral view.</p></caption><graphic xmlns:xlink="http://www.w3.org/1999/xlink" xlink:href="bdj-10-e79205-g001.jpg" position="float" id="oo_619869.jpg" orientation="portrait" xlink:type="simple"><uri content-type="original_file" xlink:type="simple">https://binary.pensoft.net/fig/619869</uri></graphic></fig><fig id="F7605201" position="float" orientation="portrait"><object-id xmlns:xlink="http://www.w3.org/1999/xlink" content-type="arpha" xlink:type="simple">194A3518-3DE0-53BA-8805-779ADCDFC914</object-id><object-id xmlns:xlink="http://www.w3.org/1999/xlink" content-type="doi" xlink:type="simple">10.3897/BDJ.10.e79205.figure2</object-id><label>Figure 2.</label><caption><p><italic><tp:taxon-name><tp:taxon-name-part taxon-name-part-type="genus" reg="Cyclocosmia">Cyclocosmia</tp:taxon-name-part><tp:taxon-name-part taxon-name-part-type="species" reg="ricketti">ricketti</tp:taxon-name-part></tp:taxon-name></italic>, male from Mangdang Mountain, left palp with distorted palpal organ: <bold>A</bold> prolateral view; <bold>B</bold> ventral view; <bold>C</bold> retrolateral view.</p></caption><graphic xmlns:xlink="http://www.w3.org/1999/xlink" xlink:href="bdj-10-e79205-g002.jpg" position="float" id="oo_619879.jpg" orientation="portrait" xlink:type="simple"><uri content-type="original_file" xlink:type="simple">https://binary.pensoft.net/fig/619879</uri></graphic></fig><fig id="F7605213" position="float" orientation="portrait"><object-id xmlns:xlink="http://www.w3.org/1999/xlink" content-type="arpha" xlink:type="simple">5AC3F01F-1BC0-5555-B033-1C899FCC5273</object-id><object-id xmlns:xlink="http://www.w3.org/1999/xlink" content-type="doi" xlink:type="simple">10.3897/BDJ.10.e79205.figure4</object-id><label>Figure 4.</label><caption><p><italic><tp:taxon-name><tp:taxon-name-part taxon-name-part-type="genus" reg="Cyclocosmia">Cyclocosmia</tp:taxon-name-part><tp:taxon-name-part taxon-name-part-type="species" reg="ricketti">ricketti</tp:taxon-name-part></tp:taxon-name></italic>, male from Mangdang Mountain, right palpal bulb organ: <bold>A</bold> prolateral view; <bold>B</bold> retrolateral view.</p></caption><graphic xmlns:xlink="http://www.w3.org/1999/xlink" xlink:href="bdj-10-e79205-g004.jpg" position="float" id="oo_619900.jpg" orientation="portrait" xlink:type="simple"><uri content-type="original_file" xlink:type="simple">https://binary.pensoft.net/fig/619900</uri></graphic></fig><fig id="F7605209" position="float" orientation="portrait"><object-id xmlns:xlink="http://www.w3.org/1999/xlink" content-type="arpha" xlink:type="simple">CE012CD6-2A47-57F2-8583-0F0DDE73049B</object-id><object-id xmlns:xlink="http://www.w3.org/1999/xlink" content-type="doi" xlink:type="simple">10.3897/BDJ.10.e79205.figure3</object-id><label>Figure 3.</label><caption><p><italic><tp:taxon-name><tp:taxon-name-part taxon-name-part-type="genus" reg="Cyclocosmia">Cyclocosmia</tp:taxon-name-part><tp:taxon-name-part taxon-name-part-type="species" reg="ricketti">ricketti</tp:taxon-name-part></tp:taxon-name></italic>, male from Mangdang Mountain, right palpal bulb organ: <bold>A</bold> ventral view; <bold>B</bold> dorsal view.</p></caption><graphic xmlns:xlink="http://www.w3.org/1999/xlink" xlink:href="bdj-10-e79205-g003.jpg" position="float" id="oo_619899.jpg" orientation="portrait" xlink:type="simple"><uri content-type="original_file" xlink:type="simple">https://binary.pensoft.net/fig/619899</uri></graphic></fig><fig-group id="F7609145" position="float" orientation="portrait"><caption><p>Apex of embolus, prolateral view: <bold>A, B</bold> <italic><tp:taxon-name><tp:taxon-name-part taxon-name-part-type="genus" reg="Cyclocosmia">Cyclocosmia</tp:taxon-name-part><tp:taxon-name-part taxon-name-part-type="species" reg="latusicosta">latusicosta</tp:taxon-name-part></tp:taxon-name></italic>, variation in two males from Cuc Phuong N.P., Vietnam; <bold>C</bold> <italic><tp:taxon-name><tp:taxon-name-part taxon-name-part-type="genus" reg="Cyclocosmia">C.</tp:taxon-name-part><tp:taxon-name-part taxon-name-part-type="species" reg="lannaensis">lannaensis</tp:taxon-name-part></tp:taxon-name></italic> male from Menglun, China; <bold>D</bold> <italic><tp:taxon-name><tp:taxon-name-part taxon-name-part-type="genus" reg="Cyclocosmia">C.</tp:taxon-name-part><tp:taxon-name-part taxon-name-part-type="species" reg="ricketti">ricketti</tp:taxon-name-part></tp:taxon-name></italic> male from Mangdang Mountain, China; <bold>E</bold> <italic><tp:taxon-name><tp:taxon-name-part taxon-name-part-type="genus" reg="Cyclocosmia">C.</tp:taxon-name-part><tp:taxon-name-part taxon-name-part-type="species" reg="siamensis">siamensis</tp:taxon-name-part></tp:taxon-name></italic> from Doi Suthep, Thailand. Photos were taken by Peter Schwendinger (<bold>D</bold> and <bold>E</bold>).</p></caption><fig id="F7650174" position="float" orientation="portrait"><object-id xmlns:xlink="http://www.w3.org/1999/xlink" content-type="arpha" xlink:type="simple">CAFD4A1E-6A3C-5E26-BB4F-E34B99FAAAC9</object-id><object-id xmlns:xlink="http://www.w3.org/1999/xlink" content-type="doi" xlink:type="simple">10.3897/BDJ.10.e79205.figure5a</object-id><label>Figure 5a.</label><graphic xmlns:xlink="http://www.w3.org/1999/xlink" xlink:href="bdj-10-e79205-g005_a.jpg" xlink:type="simple" position="float" orientation="portrait" id="oo_633202.jpg"><uri content-type="original_file" xlink:type="simple">https://binary.pensoft.net/fig/633202</uri></graphic></fig><fig id="F7650175" position="float" orientation="portrait"><object-id xmlns:xlink="http://www.w3.org/1999/xlink" content-type="arpha" xlink:type="simple">07F92D6A-7160-5505-BE20-DB5D5E52F91E</object-id><object-id xmlns:xlink="http://www.w3.org/1999/xlink" content-type="doi" xlink:type="simple">10.3897/BDJ.10.e79205.figure5b</object-id><label>Figure 5b.</label><graphic xmlns:xlink="http://www.w3.org/1999/xlink" xlink:href="bdj-10-e79205-g005_b.jpg" xlink:type="simple" position="float" orientation="portrait" id="oo_635422.jpg"><uri content-type="original_file" xlink:type="simple">https://binary.pensoft.net/fig/635422</uri></graphic></fig><fig id="F7650176" position="float" orientation="portrait"><object-id xmlns:xlink="http://www.w3.org/1999/xlink" content-type="arpha" xlink:type="simple">025FA296-2E5F-5826-A168-9971CA3AB6DF</object-id><object-id xmlns:xlink="http://www.w3.org/1999/xlink" content-type="doi" xlink:type="simple">10.3897/BDJ.10.e79205.figure5c</object-id><label>Figure 5c.</label><graphic xmlns:xlink="http://www.w3.org/1999/xlink" xlink:href="bdj-10-e79205-g005_c.jpg" xlink:type="simple" position="float" orientation="portrait" id="oo_635424.jpg"><uri content-type="original_file" xlink:type="simple">https://binary.pensoft.net/fig/635424</uri></graphic></fig><fig id="F7650177" position="float" orientation="portrait"><object-id xmlns:xlink="http://www.w3.org/1999/xlink" content-type="arpha" xlink:type="simple">D8163C3C-CEC0-5EB3-A749-6542BC2079C2</object-id><object-id xmlns:xlink="http://www.w3.org/1999/xlink" content-type="doi" xlink:type="simple">10.3897/BDJ.10.e79205.figure5d</object-id><label>Figure 5d.</label><graphic xmlns:xlink="http://www.w3.org/1999/xlink" xlink:href="bdj-10-e79205-g005_d.jpg" xlink:type="simple" position="float" orientation="portrait" id="oo_635425.jpg"><uri content-type="original_file" xlink:type="simple">https://binary.pensoft.net/fig/635425</uri></graphic></fig></fig-group><fig id="F7650177" position="float" orientation="portrait"><object-id xmlns:xlink="http://www.w3.org/1999/xlink" content-type="arpha" xlink:type="simple">D8163C3C-CEC0-5EB3-A749-6542BC2079C2</object-id><object-id xmlns:xlink="http://www.w3.org/1999/xlink" content-type="doi" xlink:type="simple">10.3897/BDJ.10.e79205.figure5d</object-id><label>Figure 5d.</label><graphic xmlns:xlink="http://www.w3.org/1999/xlink" xlink:href="bdj-10-e79205-g005_d.jpg" xlink:type="simple" position="float" orientation="portrait" id="oo_635425.jpg"><uri content-type="original_file" xlink:type="simple">https://binary.pensoft.net/fig/635425</uri></graphic></fig><fig id="F7650174" position="float" orientation="portrait"><object-id xmlns:xlink="http://www.w3.org/1999/xlink" content-type="arpha" xlink:type="simple">CAFD4A1E-6A3C-5E26-BB4F-E34B99FAAAC9</object-id><object-id xmlns:xlink="http://www.w3.org/1999/xlink" content-type="doi" xlink:type="simple">10.3897/BDJ.10.e79205.figure5a</object-id><label>Figure 5a.</label><graphic xmlns:xlink="http://www.w3.org/1999/xlink" xlink:href="bdj-10-e79205-g005_a.jpg" xlink:type="simple" position="float" orientation="portrait" id="oo_633202.jpg"><uri content-type="original_file" xlink:type="simple">https://binary.pensoft.net/fig/633202</uri></graphic></fig><fig id="F7650175" position="float" orientation="portrait"><object-id xmlns:xlink="http://www.w3.org/1999/xlink" content-type="arpha" xlink:type="simple">07F92D6A-7160-5505-BE20-DB5D5E52F91E</object-id><object-id xmlns:xlink="http://www.w3.org/1999/xlink" content-type="doi" xlink:type="simple">10.3897/BDJ.10.e79205.figure5b</object-id><label>Figure 5b.</label><graphic xmlns:xlink="http://www.w3.org/1999/xlink" xlink:href="bdj-10-e79205-g005_b.jpg" xlink:type="simple" position="float" orientation="portrait" id="oo_635422.jpg"><uri content-type="original_file" xlink:type="simple">https://binary.pensoft.net/fig/635422</uri></graphic></fig><fig id="F7650157" position="float" orientation="portrait"><object-id xmlns:xlink="http://www.w3.org/1999/xlink" content-type="arpha" xlink:type="simple">D47FF1C0-E8CD-5A0D-BBAF-C2F6244378F0</object-id><object-id xmlns:xlink="http://www.w3.org/1999/xlink" content-type="doi" xlink:type="simple">10.3897/BDJ.10.e79205.figure6</object-id><label>Figure 6.</label><caption><p>Distribution records of <italic><tp:taxon-name><tp:taxon-name-part taxon-name-part-type="genus" reg="Cyclocosmia">Cyclocosmia</tp:taxon-name-part></tp:taxon-name></italic> species (blue spots) and male <italic><tp:taxon-name><tp:taxon-name-part taxon-name-part-type="genus" reg="Cyclocosmia">C.</tp:taxon-name-part><tp:taxon-name-part taxon-name-part-type="species" reg="ricketti">ricketti</tp:taxon-name-part></tp:taxon-name></italic> in this study (green spot) in Asia: <bold>1</bold> <italic><tp:taxon-name><tp:taxon-name-part taxon-name-part-type="genus" reg="Cyclocosmia">C.</tp:taxon-name-part><tp:taxon-name-part taxon-name-part-type="species" reg="lannaensis">lannaensis</tp:taxon-name-part></tp:taxon-name></italic> Schwendinger, 2005; <bold>2</bold> <italic><tp:taxon-name><tp:taxon-name-part taxon-name-part-type="genus" reg="Cyclocosmia">C.</tp:taxon-name-part><tp:taxon-name-part taxon-name-part-type="species" reg="latusicosta">latusicosta</tp:taxon-name-part></tp:taxon-name></italic> Zhu, Zhang &amp; Zhang, 2006; <bold>3</bold> <italic><tp:taxon-name><tp:taxon-name-part taxon-name-part-type="genus" reg="Cyclocosmia">C.</tp:taxon-name-part><tp:taxon-name-part taxon-name-part-type="species" reg="liui">liui</tp:taxon-name-part></tp:taxon-name></italic> Xu, Xu &amp; Li, 2017; <bold>4</bold> <italic><tp:taxon-name><tp:taxon-name-part taxon-name-part-type="genus" reg="Cyclocosmia">C.</tp:taxon-name-part><tp:taxon-name-part taxon-name-part-type="species" reg="ricketti">ricketti</tp:taxon-name-part></tp:taxon-name></italic> (Pocock, 1901); <bold>5</bold> <italic><tp:taxon-name><tp:taxon-name-part taxon-name-part-type="genus" reg="Cyclocosmia">C.</tp:taxon-name-part><tp:taxon-name-part taxon-name-part-type="species" reg="siamensis">siamensis</tp:taxon-name-part></tp:taxon-name></italic> Schwendinger, 2005; <bold>6</bold> <italic><tp:taxon-name><tp:taxon-name-part taxon-name-part-type="genus" reg="Cyclocosmia">C.</tp:taxon-name-part><tp:taxon-name-part taxon-name-part-type="species" reg="sublatusicosta">sublatusicosta</tp:taxon-name-part></tp:taxon-name></italic> Yu &amp; Zhang, 2018; <bold>7</bold> <italic><tp:taxon-name><tp:taxon-name-part taxon-name-part-type="genus" reg="Cyclocosmia">C.</tp:taxon-name-part><tp:taxon-name-part taxon-name-part-type="species" reg="subricketti">subricketti</tp:taxon-name-part></tp:taxon-name></italic> Yu &amp; Zhang, 2018.</p></caption><graphic xmlns:xlink="http://www.w3.org/1999/xlink" xlink:href="bdj-10-e79205-g006.jpg" position="float" id="oo_633174.jpg" orientation="portrait" xlink:type="simple"><uri content-type="original_file" xlink:type="simple">https://binary.pensoft.net/fig/633174</uri></graphic></fig></tp:treatment-sec><ref-list><ref id="B7605275"><element-citation xmlns:xlink="http://www.w3.org/1999/xlink" publication-type="article" xlink:type="simple"><person-group person-group-type="author"><name name-style="western"><surname>Pocock</surname><given-names>R. I.</given-names></name></person-group><year>1901</year><article-title>On some new trap-door spiders from China</article-title><source>Proceedings of the Zoological Society of London</source><volume>1</volume><issue>2</issue><fpage>207</fpage><lpage>215</lpage><pub-id pub-id-type="doi">10.1111/j.1469-7998.1901.tb08540.x</pub-id></element-citation></ref><ref id="B7609125"><element-citation xmlns:xlink="http://www.w3.org/1999/xlink" publication-type="book" xlink:type="simple"><person-group person-group-type="author"><name name-style="western"><surname>Simon</surname><given-names>E</given-names></name></person-group><year>1903</year><source>Histoire naturelle des araignées. Deuxième édition, tome second.</source><publisher-name>Roret</publisher-name><publisher-loc>Paris</publisher-loc><size units="page">1080</size><pub-id pub-id-type="doi">10.5962/bhl.title.51973</pub-id></element-citation></ref><ref id="B7609086"><element-citation xmlns:xlink="http://www.w3.org/1999/xlink" publication-type="article" xlink:type="simple"><person-group person-group-type="author"><name name-style="western"><surname>Gertsch</surname><given-names>W. J.</given-names></name><name name-style="western"><surname>Platnick</surname><given-names>N. I.</given-names></name></person-group><year>1975</year><article-title>A revision of the trapdoor spider genus <italic><tp:taxon-name><tp:taxon-name-part taxon-name-part-type="genus" reg="Cyclocosmia">Cyclocosmia</tp:taxon-name-part></tp:taxon-name></italic> (<tp:taxon-name><tp:taxon-name-part taxon-name-part-type="order">Araneae</tp:taxon-name-part></tp:taxon-name>, <tp:taxon-name><tp:taxon-name-part taxon-name-part-type="family">Ctenizidae</tp:taxon-name-part></tp:taxon-name>)</article-title><source>American Museum Novitates</source><volume>2580</volume><fpage>1</fpage><lpage>20</lpage></element-citation></ref><ref id="B7609095"><element-citation xmlns:xlink="http://www.w3.org/1999/xlink" publication-type="book" xlink:type="simple"><person-group person-group-type="author"><name name-style="western"><surname>Song</surname><given-names>D. X.</given-names></name><name name-style="western"><surname>Zhu</surname><given-names>M. S</given-names></name><name name-style="western"><surname>Chen</surname><given-names>J</given-names></name></person-group><year>1999</year><source>The spiders of China</source><publisher-name>Hebei Science and Technology Publishing House</publisher-name><publisher-loc>Shijiazhuang</publisher-loc><size units="page">640</size></element-citation></ref><ref id="B7605219"><element-citation xmlns:xlink="http://www.w3.org/1999/xlink" publication-type="article" xlink:type="simple"><person-group person-group-type="author"><name name-style="western"><surname>Schwendinger</surname><given-names>P J</given-names></name></person-group><year>2005</year><article-title>Two new <italic><tp:taxon-name><tp:taxon-name-part taxon-name-part-type="genus" reg="Cyclocosmia">Cyclocosmia</tp:taxon-name-part></tp:taxon-name></italic> (<tp:taxon-name><tp:taxon-name-part taxon-name-part-type="order">Araneae</tp:taxon-name-part></tp:taxon-name>: <tp:taxon-name><tp:taxon-name-part taxon-name-part-type="family">Ctenizidae</tp:taxon-name-part></tp:taxon-name>) from Thailand</article-title><source>Revue Suisse de Zoologie.</source><volume>112</volume><fpage>248</fpage><lpage>252</lpage><pub-id pub-id-type="doi">10.5962/bhl.part.80297</pub-id></element-citation></ref><ref id="B7605238"><element-citation xmlns:xlink="http://www.w3.org/1999/xlink" publication-type="article" xlink:type="simple"><person-group person-group-type="author"><name name-style="western"><surname>Zhu</surname><given-names>M. S.</given-names></name><name name-style="western"><surname>Zhang</surname><given-names>J. X.</given-names></name><name name-style="western"><surname>Zhang</surname><given-names>F.</given-names></name></person-group><year>2006</year><article-title>Rare spiders of the genus <italic><tp:taxon-name><tp:taxon-name-part taxon-name-part-type="genus" reg="Cyclocosmia">Cyclocosmia</tp:taxon-name-part></tp:taxon-name></italic> (<tp:taxon-name><tp:taxon-name-part taxon-name-part-type="class">Arachnida</tp:taxon-name-part></tp:taxon-name>: <tp:taxon-name><tp:taxon-name-part taxon-name-part-type="order">Araneae</tp:taxon-name-part></tp:taxon-name>: <tp:taxon-name><tp:taxon-name-part taxon-name-part-type="family">Ctenizidae</tp:taxon-name-part></tp:taxon-name>) from tropical and subtropical China</article-title><source>Raffles Bulletin of Zoology</source><volume>54</volume><fpage>119</fpage><lpage>124</lpage></element-citation></ref><ref id="B7609103"><element-citation xmlns:xlink="http://www.w3.org/1999/xlink" publication-type="article" xlink:type="simple"><person-group person-group-type="author"><name name-style="western"><surname>Zhang</surname><given-names>X. F.</given-names></name><name name-style="western"><surname>Gao</surname><given-names>J. C.</given-names></name><name name-style="western"><surname>Li</surname><given-names>S.</given-names></name></person-group><year>2007</year><article-title>Morphological variation in female <italic><tp:taxon-name><tp:taxon-name-part taxon-name-part-type="genus" reg="Cyclocosmia">Cyclocosmia</tp:taxon-name-part><tp:taxon-name-part taxon-name-part-type="species" reg="latusicosta">latusicosta</tp:taxon-name-part></tp:taxon-name></italic> (<tp:taxon-name><tp:taxon-name-part taxon-name-part-type="order">Araneae</tp:taxon-name-part></tp:taxon-name>, <tp:taxon-name><tp:taxon-name-part taxon-name-part-type="family">Ctenizidae</tp:taxon-name-part></tp:taxon-name>)</article-title><source>Acta Zootaxonomica Sinica</source><volume>32</volume><issue>2</issue><fpage>385</fpage><lpage>390</lpage></element-citation></ref><ref id="B7609112"><element-citation xmlns:xlink="http://www.w3.org/1999/xlink" publication-type="book" xlink:type="simple"><person-group person-group-type="author"><name name-style="western"><surname>Yin</surname><given-names>C. M.</given-names></name><name name-style="western"><surname>Peng</surname><given-names>X. J.</given-names></name><name name-style="western"><surname>Yan</surname><given-names>H. M.</given-names></name><name name-style="western"><surname>Bao</surname><given-names>Y. H.</given-names></name><name name-style="western"><surname>Xu</surname><given-names>X.</given-names></name><name name-style="western"><surname>Tang</surname><given-names>G.</given-names></name><name name-style="western"><surname>Zhou</surname><given-names>Q. S.</given-names></name><name name-style="western"><surname>Liu</surname><given-names>P.</given-names></name></person-group><year>2012</year><source>Fauna Hunan: <tp:taxon-name><tp:taxon-name-part taxon-name-part-type="order">Araneae</tp:taxon-name-part></tp:taxon-name> in Hunan, China</source><publisher-name>Hunan Science and Technology Press</publisher-name><publisher-loc>Changsha</publisher-loc><size units="page">1590</size></element-citation></ref><ref id="B7605256"><element-citation xmlns:xlink="http://www.w3.org/1999/xlink" publication-type="article" xlink:type="simple"><person-group person-group-type="author"><name name-style="western"><surname>Xu</surname><given-names>Xin</given-names></name><name name-style="western"><surname>Xu</surname><given-names>Chen</given-names></name><name name-style="western"><surname>Li</surname><given-names>Fan</given-names></name><name name-style="western"><surname>Pham</surname><given-names>D. S.</given-names></name><name name-style="western"><surname>Li</surname><given-names>D. Q.</given-names></name></person-group><year>2017</year><article-title>Trapdoor spiders of the genus <italic><tp:taxon-name><tp:taxon-name-part taxon-name-part-type="genus" reg="Cyclocosmia">Cyclocosmia</tp:taxon-name-part></tp:taxon-name></italic> Ausserer, 1871 from China and Vietnam (<tp:taxon-name><tp:taxon-name-part taxon-name-part-type="order">Araneae</tp:taxon-name-part></tp:taxon-name>, <tp:taxon-name><tp:taxon-name-part taxon-name-part-type="family">Ctenizidae</tp:taxon-name-part></tp:taxon-name>)</article-title><source>ZooKeys</source><volume>643</volume><fpage>75</fpage><lpage>85</lpage><pub-id pub-id-type="doi">10.3897/zookeys.643.10797</pub-id></element-citation></ref><ref id="B7634549"><element-citation xmlns:xlink="http://www.w3.org/1999/xlink" publication-type="article" xlink:type="simple"><person-group person-group-type="author"><name name-style="western"><surname>Yu</surname><given-names>Kun</given-names></name><name name-style="western"><surname>Zhang</surname><given-names>Zhisheng</given-names></name></person-group><year>2018</year><article-title>On three species of the trapdoor spider Genus <tp:taxon-name><tp:taxon-name-part taxon-name-part-type="genus" reg="Cyclocosmia">Cyclocosmia</tp:taxon-name-part></tp:taxon-name> from China (<tp:taxon-name><tp:taxon-name-part taxon-name-part-type="order">Araneae</tp:taxon-name-part></tp:taxon-name>, <tp:taxon-name><tp:taxon-name-part taxon-name-part-type="family">Halonoproctidae</tp:taxon-name-part></tp:taxon-name>)</article-title><source>Zootaxa</source><volume>4532</volume><issue>2</issue><fpage>248</fpage><lpage>25</lpage><pub-id pub-id-type="doi">10.11646/zootaxa.4532.2.4</pub-id></element-citation></ref></ref-list></tp:taxon-treatment>
